# Supplementary material for: Vocal exchanges during pair formation and maintenance in the zebra finch (Taeniopygia guttata)
Source: Front Zool. 2017 Feb 23;14:13. doi: 10.1186/s12983-017-0197-x (PMC5324246; doi:10.1186/s12983-017-0197-x)
Supplement: Additional file 6: Table S1. — Total and proportion of different call type by bird. Total number and proportion (in brackets) of each call type for each individual. The total number of calls is the mean of the four days of recording and the proportion is calculated from this mean. Misp. Intr. is the abbreviation of misplaced introductory syllables (those which were not followed by the song). (XLSX 11 kb) [file 12983_2017_197_MOESM6_ESM.xlsx]

## Sheet: Sheet1
Couple	Sex	Experience	Tet	Stack	Distance	Kackle	Whine	Hat	Misp. Intr.	Song	Else
1	Female	New	68.75 (0.07)	828.5 (0.89)	9 (0.01)	0 (0)	0 (0)	5 (0.01)	NA (NA)	NA (NA)	15.75 (0.02)
1	Male	New	42.5 (0.09)	385.75 (0.78)	12.5 (0.03)	5 (0.01)	0 (0)	0 (0)	28 (0.06)	0.75 (0)	17.5 (0.04)
2	Female	New	49.25 (0.02)	2774.5 (0.92)	52.25 (0.02)	0 (0)	0 (0)	4 (0)	NA (NA)	NA (NA)	136.75 (0.05)
2	Male	New	15.75 (0.01)	1275.5 (0.91)	48.75 (0.03)	0.25 (0)	0 (0)	0 (0)	53 (0.04)	4.5 (0)	7.75 (0.01)
3	Female	New	61.25 (0.02)	3624.5 (0.95)	88.25 (0.02)	0 (0)	0.25 (0)	5.25 (0)	NA (NA)	NA (NA)	31 (0.01)
3	Male	New	36 (0.02)	1800.75 (0.88)	4 (0)	2 (0)	0 (0)	64 (0.03)	59.5 (0.03)	16.25 (0.01)	55.25 (0.03)
4	Female	New	404.75 (0.08)	3386.75 (0.65)	61 (0.01)	754 (0.15)	185.5 (0.04)	270.5 (0.05)	NA (NA)	NA (NA)	128.5 (0.02)
4	Male	New	234 (0.02)	6811.75 (0.5)	12 (0)	1796.25 (0.13)	3160.75 (0.23)	219.25 (0.02)	100 (0.01)	330.5 (0.02)	914 (0.07)
5	Female	New	43.25 (0.02)	2608 (0.96)	0 (0)	34 (0.01)	2.75 (0)	0 (0)	NA (NA)	NA (NA)	17 (0.01)
5	Male	New	4 (0)	11582.25 (0.97)	3.75 (0)	12 (0)	3 (0)	20.5 (0)	32.75 (0)	191.25 (0.02)	112 (0.01)
6	Female	New	36.25 (0)	7917 (0.98)	8 (0)	1.75 (0)	1.5 (0)	8.25 (0)	NA (NA)	NA (NA)	81.25 (0.01)
6	Male	New	23.25 (0)	9134.5 (0.87)	62.5 (0.01)	123 (0.01)	25.25 (0)	187.5 (0.02)	266 (0.03)	166.25 (0.02)	486.25 (0.05)
7	Female	New	631.25 (0.27)	1605.5 (0.68)	14.75 (0.01)	42.25 (0.02)	21.5 (0.01)	1.25 (0)	NA (NA)	NA (NA)	28.75 (0.01)
7	Male	New	69.75 (0.02)	2174.75 (0.76)	167 (0.06)	50.5 (0.02)	58.25 (0.02)	93 (0.03)	129.5 (0.05)	85.75 (0.03)	42.75 (0.01)
8	Female	New	153.75 (0.06)	2129.25 (0.83)	145 (0.06)	49.75 (0.02)	20.25 (0.01)	7 (0)	NA (NA)	NA (NA)	68.75 (0.03)
8	Male	New	67.75 (0.02)	3478.5 (0.97)	9.5 (0)	0.25 (0)	0 (0)	0 (0)	4.25 (0)	13.25 (0)	9.25 (0)
9	Female	Established	157.5 (0.03)	4988.75 (0.96)	45.5 (0.01)	5.25 (0)	2.5 (0)	1.25 (0)	NA (NA)	NA (NA)	21.25 (0)
9	Male	Established	171.75 (0.03)	5767.25 (0.9)	58.25 (0.01)	2.25 (0)	0.25 (0)	0 (0)	0 (0)	258.75 (0.04)	169.5 (0.03)
10	Female	Established	102.5 (0.01)	10348 (0.95)	213 (0.02)	12 (0)	1.25 (0)	3.75 (0)	NA (NA)	NA (NA)	190.75 (0.02)
10	Male	Established	38.75 (0.02)	2216.5 (0.92)	6 (0)	13.75 (0.01)	0.75 (0)	0 (0)	18.75 (0.01)	5 (0)	99.75 (0.04)
11	Female	Established	749.5 (0.16)	3587.25 (0.77)	59 (0.01)	61.5 (0.01)	18 (0)	55 (0.01)	NA (NA)	NA (NA)	154.25 (0.03)
11	Male	Established	254.75 (0.04)	4867.5 (0.72)	447.25 (0.07)	114.5 (0.02)	46 (0.01)	477.5 (0.07)	42.5 (0.01)	123 (0.02)	421.5 (0.06)
12	Female	Established	42.5 (0.02)	2415.5 (0.95)	5 (0)	50.25 (0.02)	0 (0)	10.5 (0)	NA (NA)	NA (NA)	7.75 (0)
12	Male	Established	179.75 (0.04)	4305 (0.86)	31 (0.01)	38 (0.01)	3.75 (0)	32.25 (0.01)	70.25 (0.01)	213.25 (0.04)	144.5 (0.03)
