# Supplementary material for: Vocal exchanges during pair formation and maintenance in the zebra finch (Taeniopygia guttata)
Source: Front Zool. 2017 Feb 23;14:13. doi: 10.1186/s12983-017-0197-x (PMC5324246; doi:10.1186/s12983-017-0197-x)
Supplement: Additional file 7: Table S2. — Response strength for each pair each day each combination. Within a time window of interest of 4 s before and 4 s after call onset for our cross-correlation histograms we counted the number of calls. We divided the time window with a binwidth of 50 ms (i.e. 160 bins in total). The number of calls in the bins in the first 0.5-s (Nbase, i.e. the calls between 4 and 3.5 seconds before the focal calls) was used as baseline and those in the 0.5-s bins after call onset (Nresponse) as the response. We calculated the response strength index for each call combination for each pair for each day as follows: Rresponse = (Nresponse –Nbase) / (Nresponse + Nbase). The index range between -1 and +1, positive values correspond to an increase of calling after the stimuli (partner calls) compared to the baseline, negative value to an inhibition of calling, values close to 0 to maintenance of baseline calling (all the values are multiplied by 100 to aid readability). We set a threshold to avoid weak correlations to bias the results: if the number of calls within the time window considered did not reach 160 (i.e. one call for each bin) the index was not computed (reported as 0). (XLSX 31 kb) [file 12983_2017_197_MOESM7_ESM.xlsx]

## Sheet: database_response strength
Couple	Treatment	Day	A_t_t	B_t_t	A_t_s	B_t_s	A_t_d	B_t_d	A_t_sg	B_t_sg	A_t_k	B_t_k	A_t_w	B_t_w	A_t_h	B_t_h	A_s_t	B_s_t	A_s_s	B_s_s	A_s_d	B_s_d	A_s_sg	B_s_sg	A_s_k	B_s_k	A_s_w	B_s_w	A_s_h	B_s_h	A_d_t	B_d_t	A_d_s	B_d_s	A_d_d	B_d_d	A_d_sg	B_d_sg	A_d_k	B_d_k	A_d_w	B_d_w	A_d_h	B_d_h	A_k_t	B_k_t	A_k_s	B_k_s	A_k_d
1	New	d1	0	0	0	0	0	0	0	0	0	0	0	0	0	0	0	0	-3.44828	42.2819	0	0	0	0	0	0	0	0	0	0	0	0	0	0	0	0	0	0	0	0	0	0	0	0	0	0	0	0	0
1	New	d3	0	0	0	0	0	0	0	0	0	0	0	0	0	0	0	0	6.66667	36.4865	0	0	0	0	0	0	0	0	0	0	0	0	0	0	0	0	0	0	0	0	0	0	0	0	0	0	0	0	0
1	New	d5	0	0	0	0	0	0	0	0	0	0	0	0	0	0	0	0	45	27.6596	0	0	0	0	0	0	0	0	0	0	0	0	0	0	0	0	0	0	0	0	0	0	0	0	0	0	0	0	0
1	New	d7	0	0	0	0	0	0	0	0	0	0	0	0	0	0	64.4444	66.6667	59.0909	43.4783	-35.7143	100	0	0	0	0	0	0	0	0	0	0	0	0	0	0	0	0	0	0	0	0	0	0	0	0	0	0	0
2	New	d1	0	0	0	0	0	0	0	0	0	0	0	0	0	0	0	0	17.2932	43.2836	0	0	0	0	0	0	0	0	0	0	0	0	0	0	0	0	0	0	0	0	0	0	0	0	0	0	0	0	0
2	New	d3	0	0	0	0	0	0	0	0	0	0	0	0	0	0	0	0	35	31.0345	0	0	0	0	0	0	0	0	0	0	0	0	0	0	0	0	0	0	0	0	0	0	0	0	0	0	0	0	0
2	New	d5	0	0	0	0	0	0	0	0	0	0	0	0	0	0	0	0	22.069	24.3243	0	0	0	0	0	0	0	0	0	0	0	0	0	0	0	0	0	0	0	0	0	0	0	0	0	0	0	0	0
2	New	d7	0	0	0	0	0	0	0	0	0	0	0	0	0	0	0	0	17.6781	12.0379	0	0	10.3448	94.1176	0	0	0	0	0	0	0	0	0	0	0	0	0	0	0	0	0	0	0	0	0	0	0	0	0
3	New	d1	0	0	0	0	0	0	0	0	0	0	0	0	0	0	0	0	-18.1818	33.6283	0	0	0	0	0	0	0	0	0	0	0	0	0	0	0	0	0	0	0	0	0	0	0	0	0	0	0	0	0
3	New	d3	0	0	0	0	0	0	0	0	0	0	0	0	0	0	0	0	13.3929	28.6822	0	0	0	0	0	0	0	0	68.5393	2.85714	0	0	0	0	0	0	0	0	0	0	0	0	0	0	0	0	0	0	0
3	New	d5	0	0	0	0	0	0	0	0	0	0	0	0	0	0	0	0	12.6437	26.6868	0	0	60	76.9231	0	0	0	0	0	0	0	0	-5.26316	61.6438	0	0	0	0	0	0	0	0	0	0	0	0	0	0	0
3	New	d7	0	0	0	0	0	0	0	0	0	0	0	0	0	0	0	0	10.7317	26.7857	0	0	46.3415	58.8235	0	0	0	0	0	0	0	0	0	0	0	0	0	0	0	0	0	0	0	0	0	0	0	0	0
4	New	d1	0	0	0	0	0	0	0	0	0	0	0	0	0	0	0	0	48.4574	11.7117	0	0	0	0	0	0	0	0	82.6087	88.2353	0	0	0	0	0	0	0	0	0	0	0	0	0	0	0	0	0	0	0
4	New	d3	0	0	31.8436	47.651	0	0	59.0476	50.4505	50.9434	23.0769	0	0	0	0	50	46.6667	27.7937	1.95567	0	0	0	0	63.4454	19.2982	60.1036	31.6062	68.5185	54.2857	0	0	0	0	0	0	0	0	95.6522	14.2857	0	0	0	0	0	0	30.2752	40.0844	0
4	New	d5	0	0	6.99588	53.1486	0	0	69.1803	36.9309	50.5155	39.4737	44.5783	24.5283	44	42.8571	44.2786	26.3889	11.3232	0.309598	0	0	30.6818	89.404	49.7994	13.6842	52.4332	13.8921	68.75	41.0256	0	0	0	0	0	0	0	0	87.5	19.1011	0	0	0	0	0	0	12.9032	26.4	0
4	New	d7	0	0	0	60	0	0	42.4837	33.9339	54.1667	16.6667	26.4368	3.33333	0	0	65	34.8837	3.31464	2.7027	66.6667	52.381	13.0777	15.5983	52.8509	10.8844	49.732	11.3354	48.0769	20.5882	0	0	0	0	0	0	0	0	0	0	0	0	0	0	0	0	-24.7059	38.4615	0
5	New	d1	0	0	0	0	0	0	0	0	0	0	0	0	0	0	0	0	-44.6154	15	0	0	0	0	0	0	0	0	0	0	0	0	0	0	0	0	0	0	0	0	0	0	0	0	0	0	0	0	0
5	New	d3	0	0	0	0	0	0	85.7143	35.4839	0	0	0	0	0	0	0	0	-5.33724	24.4907	0	0	35.8321	66.6667	0	0	0	0	0	0	0	0	0	0	0	0	0	0	0	0	0	0	0	0	0	0	0	0	0
5	New	d5	0	0	0	0	0	0	0	0	0	0	0	0	0	0	0	0	-1.67415	20.6295	0	0	17.3804	67.9688	-47.0588	-48.1481	0	0	0	0	0	0	0	0	0	0	0	0	0	0	0	0	0	0	0	0	0	0	0
5	New	d7	0	0	0	0	0	0	0	0	0	0	0	0	0	0	0	0	0.968421	18.074	0	0	32.3944	50.8021	0	0	0	0	0	0	0	0	0	0	0	0	0	0	0	0	0	0	0	0	0	0	0	0	0
6	New	d1	0	0	0	0	0	0	0	0	0	0	0	0	0	0	0	0	42.2535	8.72483	0	0	39.6985	10.3448	0	0	0	0	49.2537	32.2581	0	0	0	0	0	0	0	64.2857	0	0	0	0	0	0	0	0	0	0	0
6	New	d3	0	0	0	0	0	0	0	0	0	0	0	0	0	0	0	0	8.00107	13.9649	0	0	16.8103	-7.0028	58.9744	50	0	0	44.898	17.1717	0	0	0	0	0	0	0	0	0	0	0	0	0	0	0	0	0	0	0
6	New	d5	0	0	0	0	0	0	55.5556	11.7647	0	0	0	0	0	0	0	0	9.89547	7.73333	0	0	-1.47059	4.02145	43.2258	36.5517	0	0	30.4813	18.8235	0	0	0	0	0	0	0	0	0	0	0	0	0	0	0	0	0	0	0
6	New	d7	0	0	0	0	0	0	0	0	0	0	0	0	0	0	0	0	10.976	1.1236	0	0	-26.4108	-21.4286	13.3183	25	0	0	18.75	18.6667	0	0	0	0	0	0	0	0	0	0	0	0	0	0	0	0	0	0	0
7	New	d1	0	0	0	0	0	0	62.9213	21.9917	0	0	0	0	0	0	0	0	0	0	0	0	57.6923	34.7826	0	0	0	0	56.8627	38.0952	0	0	0	0	0	0	0	0	0	0	0	0	0	0	0	0	0	0	0
7	New	d3	0	0	28.8889	76.2611	100	100	48.7738	45.625	75	0	0	0	0	0	0	0	22.9358	34.0909	0	0	30.7087	1.85185	0	0	0	0	51.0204	38.0952	0	0	0	0	0	0	0	0	0	0	0	0	0	0	0	0	0	0	0
7	New	d5	76.9231	36.5854	25.9259	75.2727	71.4286	100	31.6505	25.7576	61.7021	-20.8333	0	0	0	0	67.4419	69.697	32.9032	34.1463	0	0	0	0	71.4286	-2.12766	0	0	52.5424	44	0	0	0	0	0	0	100	-47.3684	0	0	0	0	0	0	0	0	0	0	0
7	New	d7	0	0	12.1951	61.5894	87.5	67.8571	58.3596	28.7197	0	0	0	0	0	0	0	0	26.0163	36.5025	0	0	60	0	0	0	0	0	0	0	0	0	0	0	0	0	0	0	0	0	0	0	0	0	0	0	0	0	0
8	New	d1	0	0	0	0	0	0	0	0	0	0	0	0	0	0	60.479	24.5902	-14.7982	12.4579	0	0	0	0	0	0	0	0	0	0	0	0	0	0	0	0	0	0	0	0	0	0	0	0	0	0	0	0	0
8	New	d3	0	0	0	0	0	0	0	0	0	0	0	0	0	0	0	0	-16.9291	23.6715	0	0	83.3333	15.3846	0	0	0	0	0	0	0	0	33.3333	42.8571	0	0	0	0	0	0	0	0	0	0	0	0	0	0	0
8	New	d5	0	0	0	0	0	0	0	0	0	0	0	0	0	0	0	0	-20.0969	32.1321	0	0	0	0	0	0	0	0	0	0	0	0	0	0	0	0	0	0	0	0	0	0	0	0	0	0	0	0	0
8	New	d7	0	0	-5.88235	61.6162	0	0	51.6129	29.1667	0	0	0	0	0	0	0	0	2.82486	31.7308	0	0	0	0	0	0	0	0	0	0	0	0	0	0	0	0	0	0	0	0	0	0	0	0	0	0	0	0	0
9	Known	d1	0	0	66.6667	76.4706	0	0	0	0	0	0	0	0	0	0	0	0	0	0	0	0	0	0	0	0	0	0	0	0	0	0	0	0	0	0	0	0	0	0	0	0	0	0	0	0	0	0	0
9	Known	d3	0	0	58.1395	49.0196	0	0	36.9565	20	0	0	0	0	0	0	72.6316	27.7778	-0.744417	21.3242	44.4444	79.3103	2.12766	18.75	0	0	0	0	0	0	0	0	0	0	0	0	0	0	0	0	0	0	0	0	0	0	0	0	0
9	Known	d5	0	0	48.2353	57.5758	0	0	50.6849	25.641	0	0	0	0	0	0	63.7795	29.2308	-7.91789	22.0547	0	0	-14.1104	7.14286	0	0	0	0	0	0	0	0	0	0	0	0	0	0	0	0	0	0	0	0	0	0	0	0	0
9	Known	d7	0	0	44.4444	69.1057	0	0	38.2716	2.9703	0	0	0	0	0	0	50.7463	14.6067	-13.2425	25.9118	0	0	-33.3333	26.5537	0	0	0	0	0	0	0	0	6.66667	-100	0	0	0	0	0	0	0	0	0	0	0	0	0	0	0
10	Known	d1	0	0	0	0	0	0	0	0	0	0	0	0	0	0	0	67.5676	4.8048	15.9184	0	0	0	0	0	0	0	0	0	0	0	0	0	0	0	0	0	0	0	0	0	0	0	0	0	0	0	0	0
10	Known	d3	0	0	0	0	0	0	0	0	0	0	0	0	0	0	0	0	4.23163	15.7676	0	0	0	0	0	0	0	0	0	0	0	0	0	0	0	0	0	0	0	0	0	0	0	0	0	0	0	0	0
10	Known	d5	0	0	0	0	0	0	0	0	0	0	0	0	0	0	0	0	12.2203	15.2763	0	0	0	0	0	0	0	0	0	0	0	0	40.7407	-38.4615	0	0	0	0	0	0	0	0	0	0	0	0	0	0	0
10	Known	d7	0	0	0	0	0	0	0	0	0	0	0	0	0	0	23.8095	51.5152	6.77966	9.5679	0	0	0	0	0	0	0	0	0	0	0	0	33.3333	-31.0345	0	0	0	0	0	0	0	0	0	0	0	0	0	0	0
11	Known	d1	0	0	48.1481	67.9389	0	0	36.5079	37.7049	0	0	0	0	31.0345	43.5897	0	0	34.9282	23.6559	0	0	18.1818	64.4444	0	0	0	0	48.9362	31.5789	0	0	0	0	0	0	0	0	0	0	0	0	0	0	0	0	0	0	0
11	Known	d3	0	0	25.5172	63.3094	40.9836	70	0	0	0	0	0	0	40	24	0	0	24.9825	18.0223	26.4822	15.2941	4.88889	34.4633	0	0	0	0	0	0	0	0	0	0	0	0	0	0	0	0	0	0	0	0	0	0	0	0	0
11	Known	d5	0	0	34.2175	48.7666	22.3881	47.619	2.94118	17.7665	0	0	0	0	22.449	28.5714	24.2321	2.45614	14.0496	18.0546	0	0	20.2073	35.3659	41.0405	13.5135	56.6667	9.43396	24.0781	9.78887	0	0	-5.26316	17.2414	0	0	0	0	0	0	0	0	96.0784	52.9412	0	0	35.4839	63.2653	0
11	Known	d7	0	0	25.4125	49.8623	61.2903	69.8113	10	20.9677	0	0	0	0	0	0	32.2176	19.2825	13.7746	22.8332	12.1387	20.8333	0	0	37.5887	11.811	59.0909	0	21.1087	23.431	0	0	0	0	0	0	0	0	0	0	0	0	83.3333	65.8537	0	0	42.8571	42.2222	0
12	Known	d1	0	0	0	0	0	0	0	0	0	0	0	0	0	0	62.963	73.3333	32.7731	25.3521	0	0	9.52381	46.6667	0	0	0	0	0	0	0	0	0	0	0	0	0	0	0	0	0	0	0	0	0	0	0	0	0
12	Known	d3	0	0	0	0	0	0	80.6452	-31.9149	0	0	0	0	0	0	70.2128	46.1538	19.6126	8.91632	0	0	-12.766	-21.7391	0	0	0	0	0	0	0	0	0	0	0	0	0	0	0	0	0	0	0	0	0	0	0	0	0
12	Known	d5	0	0	0	0	0	0	0	0	0	0	0	0	0	0	50	34.2466	17.3242	10.432	0	0	-12.3967	2.32558	0	0	0	0	0	0	0	0	0	0	0	0	0	0	0	0	0	0	0	0	0	0	0	0	0
12	Known	d7	0	0	0	0	0	0	100	-79.3103	0	0	0	0	0	0	73.913	88.2353	20.3743	8.76827	0	0	-23.6364	-23.0769	-17.2414	26.3158	0	0	0	0	0	0	0	0	0	0	0	0	0	0	0	0	0	0	0	0	0	0	0
Response strength for each pair each day each combination
Within a time window of interest of 4 s before and 4 s after call onset for our cross-correlation histograms we counted the number of calls.
We divided the time window with a binwidth of 50 ms (i.e. 160 bins in total). The number of calls in the bins in the first 0.5-s (Nbase) was used as baseline and those in the 0.5-s bins after call onset (Nresponse) as the response.
We calculated the response strength index for each call combination for each pair for each day as follows:
Rresponse =Nresponse −Nbase / Nresponse +Nbase
If the number of calls did not reach 160 (i.e. one call for each bin) the index was not computed.
A= responses of the male
B= response of the female
The call type of the female comes always first					female tet
t=tet				Male's response		male song
s=stack
sg=song					A_t_sg	i.e. songs of the male answering the tet of the female
d=distance				Female's response
k=kackle
w=whine					B_t_sg	i.e. tet of the female answering the song of the male
h=hat
						male song
					female tet
[truncated: 37 more columns]
